# Supplementary material for: Association of Preoperative Prognostic Nutritional Index with Risk of Postoperative Acute Kidney Injury: A Meta-Analysis of Observational Studies
Source: Nutrients. 2023 Jun 28;15(13):2929. doi: 10.3390/nu15132929 (PMC10346508; doi:10.3390/nu15132929)
Supplement: Supplementary file 1 [file nutrients-15-02929-s001.zip]

Archive with 1 entries (1 files):
- nutrients-2434803-supplementary.pdf
